# Supplementary material for: Corneal Neurotization—Indications, Surgical Techniques and Outcomes
Source: J Clin Med. 2023 Mar 13;12(6):2214. doi: 10.3390/jcm12062214 (PMC10059768; doi:10.3390/jcm12062214)
Supplement: Supplementary file 1 [file jcm-12-02214-s001.zip]

Archive with 2 entries (1 files):
- jcm-2240041-supplementary/
- jcm-2240041-supplementary/Video S1 - Corneal neurotisation.mp4
